# Supplementary material for: A comparative study of ribosomal proteins: linkage between amino acid distribution and ribosomal assembly
Source: BMC Biophys. 2013 Oct 23;6:13. doi: 10.1186/2046-1682-6-13 (PMC4016315; doi:10.1186/2046-1682-6-13)
Supplement: Additional file 6 — Statistical test results for proportions of mesophile/thermophile amino acid residues by property (α=0.01). [file 2046-1682-6-13-S6.csv]

R-protein	t value	t-test p	significant?	sign test p	significant?
S2	1.846270458	0.078996781		0.081321716
S3	0.684405789	0.500557817		0.233799934
S4	1.02043042	0.318615324		0.322360516
S5	0.413725971	0.682907275		0.297563553
S6	0.658236957	0.517537766		0.237188339
S7	2.122514356	0.045851928		0.035578251
S8	1.524275178	0.143097405		0.051750183
S9	0.982606952	0.338824915		0.0443573
S10	1.664549006	0.171334242		0.3125
S11	0.976702378	0.384020086		0.3125
S12	1.483896892	0.211995944		0.3125
S13	2.69638902	0.054297109		0.0625
S14	3.374467064	0.003013579	***	0.019406319
S15	1.570175405	0.132060887		0.280313492
S16	1.785444622	0.092040871		0.065368652
S17	2.534784766	0.020748885		0.003696442	***
S18	1.345916821	0.196005166		0.242797852
S19	2.165132234	0.042644491		0.11089325
S20	3.493195959	0.002432615	***	0.009241104	***
S21	-0.581179452	0.573984459		0.451171875
